# Supplementary material for: Clinical Significance of SERPINA1 Gene and Its Encoded Alpha1-Antitrypsin Protein in NSCLC
Source: Cancers (Basel). 2019 Sep 4;11(9):1306. doi: 10.3390/cancers11091306 (PMC6770941; doi:10.3390/cancers11091306)
Supplement: Supplementary file 1 [file cancers-11-01306-s001.zip]

Archive with 2 entries (2 files):
- cancers-580565-suppl-figure.docx
- cancers-580565-suppl-table.docx
